# Supplementary material for: Image Segmentation and Quantification of Droplet dPCR Based on Thermal Bubble Printing Technology
Source: Sensors (Basel). 2022 Sep 23;22(19):7222. doi: 10.3390/s22197222 (PMC9573249; doi:10.3390/s22197222)
Supplement: Supplementary file 1 [file sensors-22-07222-s001.zip]

Archive with 2 entries (2 files):
- Supplementary File S1.pdf
- Supplementary File S2.csv
