# Supplementary material for: Image Segmentation and Quantification of Droplet dPCR Based on Thermal Bubble Printing Technology
Source: Sensors (Basel). 2022 Sep 23;22(19):7222. doi: 10.3390/s22197222 (PMC9573249; doi:10.3390/s22197222)
Supplement: Supplementary file 1 [file sensors-22-07222-s001.zip › Supplementary File S2.csv]

Cluster center value of positive signal	Droplet coordinate values in the image		Cluster center value of negative signal	Cluster center value of positive signal	The droplet's signal value	tag clustering
0	1900	1980	3220	4198	3245	0
0	1736	1645	3220	4198	3212	0
0	1604	1569	3220	4198	3214	0
0	1517	1546	3220	4198	3205	0
0	1676	1994	3220	4198	3240	0
0	131	1990	3220	4198	3229	0
0	1822	1954	3220	4198	3238	0
0	1788	1929	3220	4198	3228	0
0	1723	1877	3220	4198	3222	0
0	429	1851	3220	4198	3249	0
0	286	1839	3220	4198	3216	0
0	1742	1837	3220	4198	3230	0
0	1541	1798	3220	4198	3206	0
0	1856	1799	3220	4198	3224	0
0	1662	1768	3220	4198	3206	0
0	284	1735	3220	4198	3220	0
0	1764	1731	3220	4198	3215	0
0	1776	1692	3220	4198	3219	0
0	1925	1649	3220	4198	3260	0
0	236	1642	3220	4198	3227	0
0	1815	1630	3220	4198	3224	0
0	1733	1600	3220	4198	3208	0
0	222	1562	3220	4198	3228	0
0	1779	1516	3220	4198	3203	0
0	1522	1501	3220	4198	3207	0
0	199	1498	3220	4198	3247	0
0	1731	1442	3220	4198	3212	0
0	370	1375	3220	4198	3223	0
0	1751	1997	3220	4198	3237	0
0	315	1981	3220	4198	4414	1
0	1535	1973	3220	4198	3217	0
0	525	1972	3220	4198	3228	0
0	238	1973	3220	4198	3222	0
0	734	1967	3220	4198	3245	0
0	380	1955	3220	4198	3241	0
0	1573	1954	3220	4198	3220	0
0	1656	1954	3220	4198	3225	0
0	1752	1910	3220	4198	3229	0
0	1476	1914	3220	4198	3210	0
0	365	1911	3220	4198	3229	0
0	1570	1906	3220	4198	3213	0
0	1971	1898	3220	4198	3248	0
0	1936	1875	3220	4198	3226	0
0	831	1872	3220	4198	3217	0
0	475	1871	3220	4198	3244	0
0	1626	1855	3220	4198	3213	0
0	1312	1850	3220	4198	3206	0
0	1664	1848	3220	4198	3209	0
0	1701	1843	3220	4198	3232	0
0	1473	1832	3220	4198	3206	0
0	818	1831	3220	4198	3220	0
0	768	1826	3220	4198	3221	0
0	1675	1810	3220	4198	3208	0
0	94	1803	3220	4198	3262	0
0	1715	1802	3220	4198	3210	0
0	1522	1725	3220	4198	3205	0
0	1562	1724	3220	4198	3198	0
0	1408	1717	3220	4198	3192	0
0	354	1714	3220	4198	3206	0
0	1886	1672	3220	4198	3200	0
0	1778	1652	3220	4198	4204	1
0	1661	1648	3220	4198	3207	0
0	1437	1640	3220	4198	3187	0
0	1588	1612	3220	4198	3200	0
0	1824	1587	3220	4198	3205	0
0	1769	1563	3220	4198	3207	0
0	377	1563	3220	4198	3227	0
0	1725	1558	3220	4198	3209	0
0	1691	1530	3220	4198	3213	0
0	1941	1527	3220	4198	3210	0
0	383	1519	3220	4198	3221	0
0	1734	1516	3220	4198	3212	0
0	106	1516	3220	4198	3259	0
0	1879	1492	3220	4198	3213	0
0	159	1485	3220	4198	3226	0
0	392	1478	3220	4198	3219	0
0	1839	1466	3220	4198	3204	0
0	1498	1450	3220	4198	3211	0
0	1685	1451	3220	4198	3213	0
0	1911	1419	3220	4198	3210	0
0	1807	1401	3220	4198	3230	0
0	1546	1380	3220	4198	3216	0
0	1426	1378	3220	4198	3220	0
0	1544	1335	3220	4198	3210	0
0	1759	1327	3220	4198	3215	0
0	2004	1308	3220	4198	3222	0
0	1364	1297	3220	4198	3216	0
0	1386	1254	3220	4198	3228	0
0	1988	783	3220	4198	3224	0
0	636	2023	3220	4198	3248	0
0	1442	2020	3220	4198	3232	0
0	258	2019	3220	4198	3224	0
0	95	2015	3220	4198	3231	0
0	1637	2017	3220	4198	4312	1
0	930	2006	3220	4198	3090	0
0	1571	2006	3220	4198	3232	0
0	1420	1981	3220	4198	3217	0
0	1978	1977	3220	4198	3247	0
0	1377	1978	3220	4198	3238	0
0	1783	1972	3220	4198	3225	0
0	1937	1967	3220	4198	3245	0
0	339	1946	3220	4198	3240	0
0	724	1925	3220	4198	3241	0
0	569	1923	3220	4198	3243	0
0	1263	1908	3220	4198	3239	0
0	1812	1894	3220	4198	3222	0
0	651	1888	3220	4198	3227	0
0	1340	1881	3220	4198	3206	0
0	1408	1873	3220	4198	3200	0
0	1583	1865	3220	4198	3187	0
0	682	1860	3220	4198	3226	0
0	1372	1858	3220	4198	3199	0
0	644	1848	3220	4198	3220	0
0	1797	1841	3220	4198	3205	0
0	681	1818	3220	4198	3220	0
0	902	1792	3220	4198	3241	0
0	572	1785	3220	4198	3234	0
0	1745	1770	3220	4198	3197	0
0	2005	1766	3220	4198	3237	0
0	1514	1765	3220	4198	3210	0
0	1298	1762	3220	4198	3212	0
0	873	1762	3220	4198	3256	0
0	1836	1762	3220	4198	3219	0
0	1635	1731	3220	4198	3201	0
0	1849	1726	3220	4198	3203	0
0	2017	1723	3220	4198	3244	0
0	1331	1716	3220	4198	3197	0
0	1702	1707	3220	4198	3194	0
0	498	1700	3220	4198	3225	0
0	1370	1695	3220	4198	3194	0
0	1663	1695	3220	4198	3205	0
0	1954	1684	3220	4198	3206	0
0	231	1688	3220	4198	3223	0
0	602	1663	3220	4198	3236	0
0	681	1648	3220	4198	4121	1
0	155	1614	3220	4198	3251	0
0	381	1606	3220	4198	3238	0
0	1976	1603	3220	4198	3227	0
0	123	1590	3220	4198	3239	0
0	1553	1583	3220	4198	3198	0
0	154	1567	3220	4198	3231	0
0	653	1567	3220	4198	3230	0
0	1430	1558	3220	4198	4189	1
0	1656	1557	3220	4198	3212	0
0	611	1555	3220	4198	3215	0
0	1985	1514	3220	4198	4330	1
0	1672	1491	3220	4198	3197	0
0	1444	1470	3220	4198	3206	0
0	602	1468	3220	4198	3220	0
0	354	1459	3220	4198	3199	0
0	1877	1448	3220	4198	3194	0
0	397	1439	3220	4198	3204	0
0	1430	1421	3220	4198	3218	0
0	152	1410	3220	4198	3239	0
0	1477	1405	3220	4198	3238	0
0	1620	1409	3220	4198	3189	0
0	1235	1380	3220	4198	3188	0
0	435	1378	3220	4198	3229	0
0	249	1327	3220	4198	3222	0
0	158	1300	3220	4198	4254	1
0	1992	1272	3220	4198	3214	0
0	1541	1257	3220	4198	3220	0
0	1608	1247	3220	4198	3217	0
0	1518	1211	3220	4198	3208	0
0	120	1181	3220	4198	3257	0
0	2026	1106	3220	4198	3234	0
0	1522	1035	3220	4198	3214	0
0	1955	900	3220	4198	3226	0
0	2029	850	3220	4198	3236	0
0	591	2008	3220	4198	3250	0
0	206	2001	3220	4198	3236	0
0	488	1985	3220	4198	3253	0
0	1857	1984	3220	4198	3240	0
0	909	1964	3220	4198	3263	0
0	1444	1944	3220	4198	3208	0
0	1361	1939	3220	4198	3222	0
0	763	1938	3220	4198	4151	1
0	1535	1931	3220	4198	3198	0
0	1846	1919	3220	4198	4414	1
0	1424	1910	3220	4198	3206	0
0	798	1908	3220	4198	3239	0
0	859	1900	3220	4198	3234	0
0	438	1892	3220	4198	3243	0
0	92	1887	3220	4198	3237	0
0	787	1865	3220	4198	4102	1
0	1837	1835	3220	4198	3216	0
0	240	1838	3220	4198	3203	0
0	617	1816	3220	4198	3216	0
0	347	1786	3220	4198	3224	0
0	1702	1763	3220	4198	3190	0
0	1559	1761	3220	4198	3202	0
0	746	1745	3220	4198	3208	0
0	1479	1741	3220	4198	3188	0
0	1678	1732	3220	4198	3187	0
0	311	1704	3220	4198	3212	0
0	1919	1688	3220	4198	3229	0
0	1110	1686	3220	4198	3223	0
0	1814	1676	3220	4198	3207	0
0	722	1665	3220	4198	3227	0
0	447	1656	3220	4198	3213	0
0	1349	1637	3220	4198	3203	0
0	2008	1635	3220	4198	3234	0
0	1621	1632	3220	4198	3196	0
0	343	1632	3220	4198	3209	0
0	750	1597	3220	4198	3233	0
0	963	1590	3220	4198	3267	0
0	1194	1571	3220	4198	3195	0
0	1108	1567	3220	4198	4224	1
0	746	1556	3220	4198	3222	0
0	497	1541	3220	4198	4113	1
0	1638	1516	3220	4198	3213	0
0	1592	1515	3220	4198	3206	0
0	325	1511	3220	4198	4121	1
0	1818	1507	3220	4198	3191	0
0	424	1502	3220	4198	3203	0
0	1396	1496	3220	4198	3208	0
0	1267	1493	3220	4198	3211	0
0	1642	1448	3220	4198	3201	0
0	286	1439	3220	4198	3211	0
0	363	1414	3220	4198	3214	0
0	115	1396	3220	4198	3243	0
0	331	1389	3220	4198	3208	0
0	1847	1383	3220	4198	3229	0
0	586	1384	3220	4198	3246	0
0	1991	1382	3220	4198	3223	0
0	1684	1355	3220	4198	4263	1
0	1825	1351	3220	4198	3228	0
0	1295	1333	3220	4198	3197	0
0	1409	1336	3220	4198	3214	0
0	1584	1326	3220	4198	3205	0
0	1673	1314	3220	4198	3208	0
0	87	1295	3220	4198	3262	0
0	1560	1294	3220	4198	3208	0
0	1218	1284	3220	4198	3214	0
0	1340	1261	3220	4198	3198	0
0	159	1255	3220	4198	3238	0
0	1649	1241	3220	4198	3207	0
0	1928	1230	3220	4198	3231	0
0	1760	1195	3220	4198	3335	0
0	1515	1169	3220	4198	3212	0
0	1977	1161	3220	4198	3222	0
0	1722	1159	3220	4198	3215	0
0	1549	1143	3220	4198	4378	1
0	1357	1138	3220	4198	3224	0
0	1733	1117	3220	4198	3244	0
0	1556	1102	3220	4198	3208	0
0	1560	1059	3220	4198	3207	0
0	1320	1038	3220	4198	3226	0
0	1812	994	3220	4198	3219	0
0	1761	923	3220	4198	3224	0
0	1836	917	3220	4198	3225	0
0	1833	872	3220	4198	3220	0
0	1841	792	3220	4198	3235	0
0	1800	776	3220	4198	3234	0
0	1277	2031	3220	4198	4223	1
0	1782	2017	3220	4198	3218	0
0	1464	1984	3220	4198	3216	0
0	96	1971	3220	4198	3214	0
0	801	1947	3220	4198	3240	0
0	1876	1947	3220	4198	3286	0
0	236	1930	3220	4198	3210	0
0	405	1923	3220	4198	3242	0
0	900	1895	3220	4198	4100	1
0	874	1862	3220	4198	3234	0
0	1876	1836	3220	4198	3213	0
0	578	1827	3220	4198	3218	0
0	1156	1808	3220	4198	3239	0
0	423	1807	3220	4198	3217	0
0	166	1804	3220	4198	4138	1
0	1433	1799	3220	4198	3191	0
0	1191	1779	3220	4198	3202	0
0	614	1773	3220	4198	3220	0
0	407	1765	3220	4198	3204	0
0	1336	1756	3220	4198	3181	0
0	551	1748	3220	4198	3225	0
0	898	1731	3220	4198	3214	0
0	1134	1725	3220	4198	3216	0
0	201	1718	3220	4198	3224	0
0	1475	1654	3220	4198	3181	0
0	1968	1648	3220	4198	3211	0
0	1853	1650	3220	4198	3190	0
0	382	1646	3220	4198	3200	0
0	120	1633	3220	4198	3230	0
0	506	1626	3220	4198	3211	0
0	419	1624	3220	4198	3211	0
0	1936	1611	3220	4198	3211	0
0	1169	1611	3220	4198	3205	0
0	675	1604	3220	4198	3228	0
0	1691	1582	3220	4198	3188	0
0	2016	1542	3220	4198	3210	0
0	681	1538	3220	4198	3200	0
0	1078	1536	3220	4198	3220	0
0	924	1531	3220	4198	3203	0
0	145	1524	3220	4198	3230	0
0	608	1513	3220	4198	3221	0
0	2023	1497	3220	4198	3221	0
0	464	1483	3220	4198	3198	0
0	122	1477	3220	4198	3242	0
0	312	1472	3220	4198	3202	0
0	1915	1468	3220	4198	3201	0
0	961	1459	3220	4198	3193	0
0	997	1441	3220	4198	3202	0
0	223	1433	3220	4198	3212	0
0	854	1433	3220	4198	3210	0
0	1983	1421	3220	4198	3205	0
0	190	1417	3220	4198	3216	0
0	217	1350	3220	4198	3209	0
0	1919	1336	3220	4198	3220	0
0	1341	1339	3220	4198	3211	0
0	1221	1328	3220	4198	3196	0
0	1408	1294	3220	4198	3222	0
0	1600	1289	3220	4198	3203	0
0	1910	1283	3220	4198	3220	0
0	1174	1278	3220	4198	3220	0
0	1665	1276	3220	4198	3214	0
0	1828	1272	3220	4198	3210	0
0	1949	1268	3220	4198	3227	0
0	1153	1238	3220	4198	3231	0
0	1309	1235	3220	4198	3231	0
0	86	1206	3220	4198	3262	0
0	282	1202	3220	4198	4199	1
0	1409	1179	3220	4198	3237	0
0	1933	1160	3220	4198	3196	0
0	1887	1152	3220	4198	3225	0
0	143	1143	3220	4198	3247	0
0	1875	1110	3220	4198	3216	0
0	1422	1107	3220	4198	3209	0
0	1696	1097	3220	4198	3205	0
0	1851	1077	3220	4198	3241	0
0	1357	1069	3220	4198	3220	0
0	1642	1040	3220	4198	3223	0
0	1788	1028	3220	4198	3229	0
0	1405	1026	3220	4198	3234	0
0	1610	1006	3220	4198	3205	0
0	1248	984	3220	4198	3247	0
0	1998	976	3220	4198	3234	0
0	1821	828	3220	4198	3220	0
0	1717	801	3220	4198	3239	0
0	1910	689	3220	4198	3285	0
0	1951	480	3220	4198	3281	0
0	2005	2011	3220	4198	3273	0
0	854	2014	3220	4198	3199	0
0	977	1998	3220	4198	3249	0
0	1256	1993	3220	4198	3257	0
0	1128	1973	3220	4198	3245	0
0	1958	1936	3220	4198	3232	0
0	532	1935	3220	4198	3240	0
0	164	1929	3220	4198	3214	0
0	607	1901	3220	4198	3260	0
0	1151	1894	3220	4198	3241	0
0	200	1866	3220	4198	3200	0
0	1183	1855	3220	4198	3234	0
0	906	1837	3220	4198	3258	0
0	391	1834	3220	4198	3206	0
0	2019	1829	3220	4198	3234	0
0	733	1805	3220	4198	3208	0
0	383	1797	3220	4198	3206	0
0	296	1774	3220	4198	3193	0
0	1137	1767	3220	4198	3225	0
0	92	1762	3220	4198	3262	0
0	632	1739	3220	4198	3205	0
0	781	1714	3220	4198	3238	0
0	1599	1706	3220	4198	3206	0
0	616	1705	3220	4198	4129	1
0	1408	1674	3220	4198	3175	0
0	795	1653	3220	4198	3218	0
0	1096	1637	3220	4198	3206	0
0	1078	1596	3220	4198	3220	0
0	1332	1561	3220	4198	3213	0
0	886	1503	3220	4198	3203	0
0	753	1501	3220	4198	3221	0
0	2028	1461	3220	4198	3206	0
0	815	1450	3220	4198	4217	1
0	1141	1441	3220	4198	4162	1
0	256	1414	3220	4198	3202	0
0	1261	1412	3220	4198	3191	0
0	1357	1403	3220	4198	3203	0
0	1012	1404	3220	4198	3197	0
0	1083	1394	3220	4198	3230	0
0	222	1395	3220	4198	3219	0
0	1197	1392	3220	4198	3205	0
0	783	1378	3220	4198	3219	0
0	1621	1343	3220	4198	3197	0
0	262	1287	3220	4198	3215	0
0	1050	1286	3220	4198	4184	1
0	1743	1283	3220	4198	3201	0
0	199	1238	3220	4198	3231	0
0	2032	1233	3220	4198	3205	0
0	1230	1206	3220	4198	3220	0
0	995	1205	3220	4198	3234	0
0	167	1174	3220	4198	3233	0
0	1397	1139	3220	4198	3215	0
0	1652	1137	3220	4198	3205	0
0	1585	1127	3220	4198	3202	0
0	1961	1119	3220	4198	3206	0
0	1778	1107	3220	4198	3246	0
0	1338	1103	3220	4198	3221	0
0	1991	1088	3220	4198	3211	0
0	1591	1086	3220	4198	4112	1
0	1676	1063	3220	4198	3209	0
0	1565	1013	3220	4198	3207	0
0	1717	995	3220	4198	3225	0
0	1563	973	3220	4198	3210	0
0	1944	938	3220	4198	3219	0
0	1718	918	3220	4198	3226	0
0	1725	878	3220	4198	3223	0
0	1899	873	3220	4198	3191	0
0	1864	708	3220	4198	4365	1
0	1988	708	3220	4198	3272	0
0	806	2014	3220	4198	3256	0
0	440	1995	3220	4198	3258	0
0	1017	1993	3220	4198	3248	0
0	1172	1976	3220	4198	3250	0
0	868	1969	3220	4198	3273	0
0	420	1960	3220	4198	3235	0
0	1085	1957	3220	4198	3269	0
0	128	1951	3220	4198	3224	0
0	606	1947	3220	4198	3335	0
0	1930	1912	3220	4198	3221	0
0	1889	1910	3220	4198	3220	0
0	1301	1889	3220	4198	3206	0
0	1026	1878	3220	4198	3244	0
0	983	1875	3220	4198	3248	0
0	262	1869	3220	4198	3199	0
0	1994	1861	3220	4198	3226	0
0	933	1869	3220	4198	3246	0
0	750	1861	3220	4198	3200	0
0	1005	1838	3220	4198	3262	0
0	1229	1842	3220	4198	3197	0
0	963	1833	3220	4198	3280	0
0	1393	1822	3220	4198	3212	0
0	1631	1818	3220	4198	3194	0
0	495	1802	3220	4198	3219	0
0	846	1789	3220	4198	3190	0
0	1583	1790	3220	4198	3200	0
0	1919	1767	3220	4198	3262	0
0	367	1751	3220	4198	3316	0
0	154	1710	3220	4198	3227	0
0	1065	1700	3220	4198	3209	0
0	526	1671	3220	4198	3222	0
0	1697	1667	3220	4198	3193	0
0	867	1650	3220	4198	3225	0
0	962	1634	3220	4198	3230	0
0	546	1632	3220	4198	3220	0
0	269	1615	3220	4198	3213	0
0	1039	1589	3220	4198	3230	0
0	929	1571	3220	4198	3199	0
0	538	1551	3220	4198	3206	0
0	882	1546	3220	4198	3199	0
0	188	1538	3220	4198	3220	0
0	719	1524	3220	4198	3193	0
0	1180	1507	3220	4198	3214	0
0	1076	1494	3220	4198	3206	0
0	1335	1439	3220	4198	3203	0
0	783	1421	3220	4198	4281	1
0	1754	1402	3220	4198	3204	0
0	895	1366	3220	4198	3211	0
0	951	1362	3220	4198	4088	1
0	625	1364	3220	4198	3203	0
0	1727	1360	3220	4198	3225	0
0	824	1337	3220	4198	3213	0
0	784	1336	3220	4198	3228	0
0	434	1337	3220	4198	3213	0
0	1887	1315	3220	4198	3223	0
0	1448	1310	3220	4198	3215	0
0	1965	1307	3220	4198	3213	0
0	1259	1307	3220	4198	3214	0
0	842	1302	3220	4198	3217	0
0	711	1296	3220	4198	3225	0
0	1020	1255	3220	4198	3225	0
0	504	1246	3220	4198	3230	0
0	1069	1247	3220	4198	4216	1
0	463	1236	3220	4198	3228	0
0	160	1212	3220	4198	3236	0
0	325	1195	3220	4198	3215	0
0	1636	1180	3220	4198	3197	0
0	1176	1160	3220	4198	3223	0
0	1218	1161	3220	4198	3232	0
0	301	1160	3220	4198	3239	0
0	221	1159	3220	4198	4141	1
0	239	1076	3220	4198	3230	0
0	170	1061	3220	4198	3230	0
0	1139	1054	3220	4198	3245	0
0	1771	993	3220	4198	3218	0
0	1747	960	3220	4198	3212	0
0	1287	962	3220	4198	3244	0
0	1366	947	3220	4198	4124	1
0	1344	911	3220	4198	3253	0
0	1494	901	3220	4198	3222	0
0	1866	893	3220	4198	3210	0
0	1622	864	3220	4198	3222	0
0	1750	844	3220	4198	3231	0
0	1591	835	3220	4198	3234	0
0	1631	825	3220	4198	3227	0
0	1674	811	3220	4198	3227	0
0	1607	791	3220	4198	4295	1
0	1724	755	3220	4198	3242	0
0	1889	601	3220	4198	3244	0
0	2010	595	3220	4198	3259	0
0	373	2026	3220	4198	3239	0
0	1151	2009	3220	4198	3254	0
0	162	1967	3220	4198	4361	1
0	1643	1915	3220	4198	3226	0
0	2015	1896	3220	4198	3234	0
0	1898	1870	3220	4198	3220	0
0	1492	1871	3220	4198	3169	0
0	326	1847	3220	4198	3194	0
0	719	1841	3220	4198	3190	0
0	1516	1834	3220	4198	3189	0
0	316	1810	3220	4198	3218	0
0	538	1809	3220	4198	3227	0
0	1942	1802	3220	4198	3212	0
0	807	1790	3220	4198	3183	0
0	509	1736	3220	4198	3219	0
0	1725	1735	3220	4198	3201	0
0	383	1686	3220	4198	3204	0
0	123	1685	3220	4198	3231	0
0	565	1668	3220	4198	3208	0
0	829	1636	3220	4198	3217	0
0	643	1632	3220	4198	3216	0
0	895	1583	3220	4198	3206	0
0	578	1583	3220	4198	3187	0
0	857	1578	3220	4198	3204	0
0	1238	1577	3220	4198	3174	0
0	963	1549	3220	4198	3183	0
0	1437	1516	3220	4198	3166	0
0	286	1508	3220	4198	3197	0
0	1713	1480	3220	4198	3198	0
0	1616	1479	3220	4198	3212	0
0	1349	1478	3220	4198	3204	0
0	847	1474	3220	4198	3203	0
0	227	1470	3220	4198	3201	0
0	561	1448	3220	4198	3198	0
0	1783	1437	3220	4198	3198	0
0	891	1416	3220	4198	3194	0
0	822	1410	3220	4198	3190	0
0	1577	1406	3220	4198	3195	0
0	1127	1400	3220	4198	4150	1
0	823	1374	3220	4198	3198	0
0	992	1367	3220	4198	3201	0
0	1119	1361	3220	4198	3199	0
0	1255	1345	3220	4198	3180	0
0	586	1301	3220	4198	3217	0
0	1868	1277	3220	4198	3200	0
0	1443	1268	3220	4198	3207	0
0	85	1250	3220	4198	3255	0
0	733	1242	3220	4198	3224	0
0	1694	1243	3220	4198	3199	0
0	1199	1242	3220	4198	3195	0
0	1783	1233	3220	4198	3201	0
0	1390	1213	3220	4198	3211	0
0	1039	1215	3220	4198	3239	0
0	83	1168	3220	4198	3265	0
0	1261	1151	3220	4198	3254	0
0	957	1129	3220	4198	3236	0
0	1906	1079	3220	4198	3190	0
0	1099	1034	3220	4198	3251	0
0	1316	995	3220	4198	4094	1
0	1645	938	3220	4198	3211	0
0	1685	890	3220	4198	3217	0
0	1260	894	3220	4198	3249	0
0	1789	853	3220	4198	3216	0
0	1661	853	3220	4198	3248	0
0	1534	821	3220	4198	4083	1
0	1905	766	3220	4198	3236	0
0	1617	747	3220	4198	3244	0
0	1657	733	3220	4198	4421	1
0	1807	715	3220	4198	3223	0
0	2029	715	3220	4198	3225	0
0	1788	618	3220	4198	3243	0
0	1858	575	3220	4198	3272	0
0	1982	560	3220	4198	3245	0
0	1969	315	3220	4198	3260	0
0	470	2019	3220	4198	4156	1
0	1946	2007	3220	4198	3235	0
0	628	1985	3220	4198	3226	0
0	825	1978	3220	4198	3235	0
0	1997	1936	3220	4198	3223	0
0	440	1929	3220	4198	3220	0
0	167	1887	3220	4198	3220	0
0	333	1885	3220	4198	3190	0
0	166	1847	3220	4198	3221	0
0	859	1822	3220	4198	3221	0
0	1031	1803	3220	4198	3270	0
0	1899	1804	3220	4198	3205	0
0	1987	1804	3220	4198	3232	0
0	457	1792	3220	4198	3327	0
0	945	1793	3220	4198	3245	0
0	1021	1763	3220	4198	3261	0
0	1810	1720	3220	4198	3209	0
0	1974	1720	3220	4198	4182	1
0	1735	1689	3220	4198	3197	0
0	1560	1685	3220	4198	3199	0
0	347	1673	3220	4198	3209	0
0	907	1647	3220	4198	3302	0
0	1337	1600	3220	4198	3205	0
0	1900	1598	3220	4198	3204	0
0	2010	1579	3220	4198	3231	0
0	1869	1568	3220	4198	4102	1
0	1473	1554	3220	4198	3175	0
0	350	1537	3220	4198	3178	0
0	1313	1524	3220	4198	3205	0
0	961	1507	3220	4198	3177	0
0	810	1493	3220	4198	3204	0
0	536	1474	3220	4198	3197	0
0	1990	1462	3220	4198	3200	0
0	1035	1460	3220	4198	3186	0
0	1845	1423	3220	4198	3223	0
0	1950	1399	3220	4198	3195	0
0	80	1378	3220	4198	3226	0
0	746	1355	3220	4198	3214	0
0	1717	1322	3220	4198	3203	0
0	908	1297	3220	4198	4159	1
0	916	1225	3220	4198	3216	0
0	1065	1167	3220	4198	3226	0
0	1585	1164	3220	4198	3187	0
0	923	1159	3220	4198	3242	0
0	2015	1143	3220	4198	3183	0
0	1082	1125	3220	4198	3243	0
0	118	1108	3220	4198	3254	0
0	1009	1107	3220	4198	3246	0
0	164	1100	3220	4198	3225	0
0	970	1088	3220	4198	4123	1
0	350	1083	3220	4198	3227	0
0	1225	1085	3220	4198	3239	0
0	1092	1079	3220	4198	3315	0
0	133	1072	3220	4198	3249	0
0	1053	1051	3220	4198	3253	0
0	309	1048	3220	4198	3238	0
0	210	1048	3220	4198	3236	0
0	1880	1045	3220	4198	3185	0
0	1134	1006	3220	4198	4177	1
0	1527	992	3220	4198	3210	0
0	1792	954	3220	4198	3209	0
0	1531	950	3220	4198	3214	0
0	1068	953	3220	4198	4247	1
0	1874	931	3220	4198	3207	0
0	1609	911	3220	4198	3208	0
0	1313	875	3220	4198	3237	0
0	1472	853	3220	4198	3224	0
0	1433	846	3220	4198	3240	0
0	1490	815	3220	4198	3246	0
0	1914	812	3220	4198	4131	1
0	1550	766	3220	4198	4170	1
0	1969	749	3220	4198	3226	0
0	1870	672	3220	4198	3250	0
0	1830	676	3220	4198	3242	0
0	2030	640	3220	4198	3268	0
0	1527	2013	3220	4198	3228	0
0	1715	1976	3220	4198	3228	0
0	458	1961	3220	4198	3237	0
0	1912	1943	3220	4198	3185	0
0	1706	1929	3220	4198	3235	0
0	1611	1891	3220	4198	3203	0
0	1669	1886	3220	4198	3225	0
0	1068	1882	3220	4198	3273	0
0	1556	1837	3220	4198	3190	0
0	201	1828	3220	4198	3205	0
0	1814	1802	3220	4198	3199	0
0	1260	1774	3220	4198	3195	0
0	256	1764	3220	4198	3201	0
0	447	1761	3220	4198	3203	0
0	213	1759	3220	4198	3212	0
0	434	1729	3220	4198	3213	0
0	889	1689	3220	4198	3239	0
0	305	1626	3220	4198	3185	0
0	1008	1617	3220	4198	3254	0
0	1860	1609	3220	4198	3191	0
0	324	1558	3220	4198	3193	0
0	1898	1537	3220	4198	3181	0
0	1354	1526	3220	4198	3217	0
0	568	1496	3220	4198	3210	0
0	191	1456	3220	4198	3220	0
0	639	1444	3220	4198	3212	0
0	1949	1442	3220	4198	3188	0
0	704	1419	3220	4198	3199	0
0	969	1396	3220	4198	3207	0
0	666	1384	3220	4198	3199	0
0	1782	1365	3220	4198	3192	0
0	1952	1359	3220	4198	3213	0
0	1460	1348	3220	4198	3234	0
0	1101	1323	3220	4198	3201	0
0	1182	1318	3220	4198	3200	0
0	226	1299	3220	4198	3205	0
0	1110	1251	3220	4198	3220	0
0	546	1232	3220	4198	3224	0
0	780	1221	3220	4198	3221	0
0	701	1216	3220	4198	3221	0
0	249	1184	3220	4198	3224	0
0	962	1174	3220	4198	3229	0
0	1838	1166	3220	4198	3209	0
0	352	1167	3220	4198	3207	0
0	1444	1152	3220	4198	3217	0
0	1142	1141	3220	4198	3243	0
0	333	1129	3220	4198	3219	0
0	1520	1115	3220	4198	3190	0
0	1835	1114	3220	4198	3207	0
0	1490	1091	3220	4198	3197	0
0	82	1075	3220	4198	3288	0
0	269	1052	3220	4198	3218	0
0	2008	1018	3220	4198	3251	0
0	979	997	3220	4198	3267	0
0	1640	979	3220	4198	3194	0
0	1956	976	3220	4198	3229	0
0	1978	944	3220	4198	3221	0
0	1251	938	3220	4198	3239	0
0	1736	715	3220	4198	3228	0
0	1734	672	3220	4198	3235	0
0	1766	648	3220	4198	4135	1
0	1686	614	3220	4198	3246	0
0	1645	596	3220	4198	3264	0
0	1719	582	3220	4198	3244	0
0	1942	550	3220	4198	3240	0
0	1715	2018	3220	4198	3215	0
0	1396	2014	3220	4198	3229	0
0	975	1920	3220	4198	3271	0
0	1514	1902	3220	4198	3177	0
0	1378	1901	3220	4198	3204	0
0	1768	1873	3220	4198	3208	0
0	1961	1838	3220	4198	3220	0
0	1922	1838	3220	4198	3221	0
0	131	1825	3220	4198	3220	0
0	130	1738	3220	4198	3227	0
0	1448	1712	3220	4198	3152	0
0	1238	1703	3220	4198	3235	0
0	1286	1698	3220	4198	3189	0
0	1854	1690	3220	4198	3181	0
0	485	1661	3220	4198	3251	0
0	494	1585	3220	4198	3199	0
0	1972	1559	3220	4198	3220	0
0	1812	1546	3220	4198	3189	0
0	253	1538	3220	4198	3196	0
0	1852	1532	3220	4198	3183	0
0	782	1531	3220	4198	3211	0
0	847	1519	3220	4198	3199	0
0	79	1490	3220	4198	4248	1
0	1797	1479	3220	4198	3198	0
0	1184	1446	3220	4198	4156	1
0	2022	1423	3220	4198	3199	0
0	1881	1394	3220	4198	3178	0
0	253	1370	3220	4198	3218	0
0	297	1355	3220	4198	3203	0
0	978	1326	3220	4198	3203	0
0	465	1316	3220	4198	3203	0
0	195	1318	3220	4198	3203	0
0	401	1313	3220	4198	3209	0
0	119	1319	3220	4198	3242	0
0	1019	1315	3220	4198	3203	0
0	1801	1314	3220	4198	3191	0
0	580	1260	3220	4198	3222	0
0	1739	1236	3220	4198	3185	0
0	310	1235	3220	4198	3233	0
0	741	1200	3220	4198	3234	0
0	1956	1199	3220	4198	3190	0
0	1552	1187	3220	4198	3196	0
0	1145	1180	3220	4198	3235	0
0	1616	1147	3220	4198	3166	0
0	601	1130	3220	4198	3244	0
0	917	1120	3220	4198	3242	0
0	1262	1104	3220	4198	4140	1
0	1655	1096	3220	4198	3211	0
0	1809	1082	3220	4198	3229	0
0	1625	1076	3220	4198	3184	0
0	1947	1077	3220	4198	3213	0
0	1522	1076	3220	4198	3202	0
0	140	1036	3220	4198	3230	0
0	1924	1041	3220	4198	3200	0
0	1706	1038	3220	4198	4213	1
0	1238	1028	3220	4198	3218	0
0	321	1008	3220	4198	3235	0
0	1601	957	3220	4198	3330	0
0	1127	952	3220	4198	3253	0
0	1214	914	3220	4198	3244	0
0	1537	897	3220	4198	3317	0
0	1703	843	3220	4198	3212	0
0	1963	815	3220	4198	3243	0
0	1652	776	3220	4198	3229	0
0	1506	734	3220	4198	4105	1
0	1539	714	3220	4198	4320	1
0	1647	639	3220	4198	3241	0
0	1679	571	3220	4198	3256	0
0	2027	558	3220	4198	3242	0
0	1963	519	3220	4198	3252	0
0	1882	486	3220	4198	3243	0
0	1816	1996	3220	4198	3214	0
0	274	1985	3220	4198	3193	0
0	1249	1952	3220	4198	3227	0
0	690	1955	3220	4198	3214	0
0	683	1912	3220	4198	3200	0
0	398	1883	3220	4198	3202	0
0	1449	1878	3220	4198	3179	0
0	1046	1842	3220	4198	3225	0
0	1227	1797	3220	4198	3202	0
0	1788	1765	3220	4198	3178	0
0	1438	1757	3220	4198	3189	0
0	243	1726	3220	4198	3205	0
0	395	1725	3220	4198	3186	0
0	1159	1689	3220	4198	3204	0
0	985	1679	3220	4198	3269	0
0	152	1657	3220	4198	3218	0
0	1390	1633	3220	4198	3162	0
0	1212	1611	3220	4198	3191	0
0	1462	1599	3220	4198	3174	0
0	300	1587	3220	4198	3194	0
0	190	1590	3220	4198	3218	0
0	451	1572	3220	4198	3181	0
0	1930	1569	3220	4198	3211	0
0	1396	1539	3220	4198	3168	0
0	494	1503	3220	4198	3181	0
0	683	1498	3220	4198	3169	0
0	1148	1484	3220	4198	3185	0
0	775	1466	3220	4198	3305	0
0	83	1414	3220	4198	3210	0
0	1396	1402	3220	4198	3169	0
0	1648	1375	3220	4198	3191	0
0	115	1357	3220	4198	3198	0
0	1488	1321	3220	4198	3219	0
0	617	1282	3220	4198	3224	0
0	429	1254	3220	4198	3202	0
0	622	1242	3220	4198	3229	0
0	1825	1228	3220	4198	3194	0
0	1078	1204	3220	4198	3228	0
0	625	1200	3220	4198	3234	0
0	2005	1192	3220	4198	3202	0
0	667	1185	3220	4198	3240	0
0	1680	1170	3220	4198	3198	0
0	1196	1119	3220	4198	3275	0
0	377	1113	3220	4198	3205	0
0	1826	1042	3220	4198	3218	0
0	1481	993	3220	4198	3220	0
0	261	985	3220	4198	3229	0
0	1835	957	3220	4198	3208	0
0	1100	920	3220	4198	3270	0
0	1175	898	3220	4198	3263	0
0	1449	885	3220	4198	3226	0
0	1783	816	3220	4198	3216	0
0	1961	676	3220	4198	3231	0
0	1532	675	3220	4198	3248	0
0	2004	388	3220	4198	3324	0
0	1855	2027	3220	4198	3227	0
0	1486	2020	3220	4198	3223	0
0	167	2003	3220	4198	3198	0
0	784	1981	3220	4198	3216	0
0	2024	1972	3220	4198	3192	0
0	570	1967	3220	4198	3232	0
0	1747	1951	3220	4198	3188	0
0	880	1932	3220	4198	3256	0
0	839	1935	3220	4198	3216	0
0	1169	1932	3220	4198	3219	0
0	1059	1921	3220	4198	3255	0
0	1266	1818	3220	4198	3194	0
0	1772	1805	3220	4198	3206	0
0	1475	1785	3220	4198	3193	0
0	705	1778	3220	4198	4139	1
0	1399	1775	3220	4198	3171	0
0	325	1749	3220	4198	3188	0
0	819	1716	3220	4198	3198	0
0	804	1688	3220	4198	3316	0
0	421	1691	3220	4198	3183	0
0	1448	1678	3220	4198	3180	0
0	1626	1672	3220	4198	3202	0
0	194	1635	3220	4198	3198	0
0	1308	1624	3220	4198	3191	0
0	1695	1623	3220	4198	3195	0
0	786	1615	3220	4198	3217	0
0	261	1575	3220	4198	3201	0
0	1374	1575	3220	4198	3219	0
0	87	1569	3220	4198	3247	0
0	705	1571	3220	4198	3196	0
0	1295	1559	3220	4198	3315	0
0	1560	1540	3220	4198	3166	0
0	574	1535	3220	4198	3208	0
0	1148	1531	3220	4198	3200	0
0	1953	1485	3220	4198	3201	0
0	1559	1475	3220	4198	3199	0
0	885	1462	3220	4198	3186	0
0	1254	1452	3220	4198	3226	0
0	1101	1431	3220	4198	3217	0
0	667	1418	3220	4198	3165	0
0	1157	1370	3220	4198	3197	0
0	1082	1356	3220	4198	3237	0
0	548	1361	3220	4198	3225	0
0	2024	1345	3220	4198	3197	0
0	152	1340	3220	4198	3221	0
0	769	1267	3220	4198	3195	0
0	122	1229	3220	4198	3220	0
0	662	1226	3220	4198	3220	0
0	1669	1208	3220	4198	3202	0
0	503	1206	3220	4198	3279	0
0	1600	1199	3220	4198	3205	0
0	1711	1202	3220	4198	3185	0
0	522	1169	3220	4198	4264	1
0	256	1147	3220	4198	3243	0
0	712	1134	3220	4198	3231	0
0	289	1121	3220	4198	3220	0
0	814	1114	3220	4198	3239	0
0	739	1107	3220	4198	3242	0
0	1770	1065	3220	4198	3212	0
0	867	1065	3220	4198	3265	0
0	1362	1031	3220	4198	3208	0
0	1019	1024	3220	4198	3265	0
0	244	1023	3220	4198	3222	0
0	1965	1014	3220	4198	3201	0
0	1674	1010	3220	4198	3194	0
0	1360	988	3220	4198	3218	0
0	1024	980	3220	4198	3257	0
0	1914	964	3220	4198	3179	0
0	1138	911	3220	4198	3265	0
0	1913	914	3220	4198	3196	0
0	1799	899	3220	4198	4177	1
0	1763	882	3220	4198	3217	0
0	1511	859	3220	4198	3226	0
0	175	843	3220	4198	3263	0
0	1868	843	3220	4198	3215	0
0	1569	802	3220	4198	3239	0
0	1870	757	3220	4198	3223	0
0	2008	746	3220	4198	4224	1
0	1901	567	3220	4198	3239	0
0	1843	518	3220	4198	3340	0
0	1968	400	3220	4198	3250	0
0	1906	371	3220	4198	3300	0
0	997	2032	3220	4198	3264	0
0	1897	2021	3220	4198	3228	0
0	1194	2019	3220	4198	3248	0
0	1299	1994	3220	4198	3249	0
0	356	1989	3220	4198	3223	0
0	1129	1930	3220	4198	3246	0
0	638	1924	3220	4198	3200	0
0	540	1900	3220	4198	3207	0
0	1854	1874	3220	4198	3212	0
0	1140	1848	3220	4198	3235	0
0	1432	1840	3220	4198	3179	0
0	269	1801	3220	4198	3192	0
0	131	1783	3220	4198	3215	0
0	521	1774	3220	4198	3193	0
0	483	1768	3220	4198	3219	0
0	1596	1750	3220	4198	3170	0
0	1171	1745	3220	4198	3223	0
0	593	1742	3220	4198	3191	0
0	1372	1738	3220	4198	3189	0
0	1095	1723	3220	4198	3222	0
0	1587	1653	3220	4198	3195	0
0	1176	1652	3220	4198	3201	0
0	887	1617	3220	4198	3191	0
0	1417	1598	3220	4198	3170	0
0	119	1551	3220	4198	3228	0
0	287	1545	3220	4198	3150	0
0	645	1526	3220	4198	3204	0
0	1477	1501	3220	4198	3168	0
0	273	1474	3220	4198	3166	0
0	1306	1476	3220	4198	3210	0
0	253	1449	3220	4198	3173	0
0	634	1402	3220	4198	3197	0
0	743	1400	3220	4198	3204	0
0	1915	1375	3220	4198	3201	0
0	1587	1366	3220	4198	3195	0
0	1868	1351	3220	4198	4155	1
0	1986	1342	3220	4198	3202	0
0	625	1323	3220	4198	3194	0
0	1637	1305	3220	4198	3201	0
0	1479	1284	3220	4198	3240	0
0	1493	1251	3220	4198	3222	0
0	1464	1232	3220	4198	3180	0
0	1805	1189	3220	4198	3194	0
0	422	1179	3220	4198	3202	0
0	809	1156	3220	4198	3218	0
0	1762	1153	3220	4198	3228	0
0	774	1135	3220	4198	3230	0
0	219	1120	3220	4198	3206	0
0	1619	1111	3220	4198	3216	0
0	865	1107	3220	4198	4272	1
0	390	1031	3220	4198	3214	0
0	944	1027	3220	4198	4277	1
0	1280	1018	3220	4198	3209	0
0	1712	954	3220	4198	3183	0
0	1211	959	3220	4198	3234	0
0	1567	928	3220	4198	3198	0
0	2009	924	3220	4198	3226	0
0	1032	916	3220	4198	3282	0
0	1645	899	3220	4198	3208	0
0	1937	858	3220	4198	3213	0
0	1554	858	3220	4198	3229	0
0	1505	776	3220	4198	3240	0
0	1987	635	3220	4198	4305	1
0	1764	584	3220	4198	3239	0
0	1769	510	3220	4198	3240	0
0	890	1995	3220	4198	3057	0
0	1342	1994	3220	4198	3162	0
0	398	1995	3220	4198	3215	0
0	930	1926	3220	4198	3218	0
0	1093	1918	3220	4198	3240	0
0	1327	1919	3220	4198	3216	0
0	570	1882	3220	4198	3195	0
0	717	1883	3220	4198	3205	0
0	1231	1880	3220	4198	3339	0
0	297	1877	3220	4198	3134	0
0	1537	1873	3220	4198	3187	0
0	1269	1863	3220	4198	3182	0
0	831	1754	3220	4198	3200	0
0	928	1748	3220	4198	3233	0
0	1933	1726	3220	4198	3265	0
0	658	1717	3220	4198	3212	0
0	186	1678	3220	4198	3179	0
0	1334	1673	3220	4198	3163	0
0	311	1659	3220	4198	3154	0
0	275	1655	3220	4198	3137	0
0	1022	1658	3220	4198	3265	0
0	1889	1635	3220	4198	3180	0
0	587	1628	3220	4198	3118	0
0	1504	1631	3220	4198	3192	0
0	1269	1630	3220	4198	3214	0
0	1550	1632	3220	4198	3183	0
0	855	1613	3220	4198	3201	0
0	461	1615	3220	4198	3188	0
0	88	1610	3220	4198	3223	0
0	1125	1608	3220	4198	3203	0
0	230	1602	3220	4198	3286	0
0	1650	1601	3220	4198	3236	0
0	620	1597	3220	4198	3181	0
0	342	1591	3220	4198	3194	0
0	1507	1589	3220	4198	3167	0
0	413	1584	3220	4198	3192	0
0	419	1543	3220	4198	3189	0
0	531	1511	3220	4198	3187	0
0	246	1502	3220	4198	3204	0
0	1109	1470	3220	4198	3182	0
0	680	1456	3220	4198	3187	0
0	598	1425	3220	4198	3169	0
0	375	1336	3220	4198	3193	0
0	330	1311	3220	4198	3209	0
0	752	1306	3220	4198	3195	0
0	369	1296	3220	4198	3213	0
0	1789	1275	3220	4198	3192	0
0	891	1258	3220	4198	3213	0
0	1994	1232	3220	4198	3221	0
0	1569	1225	3220	4198	3180	0
0	557	1192	3220	4198	3235	0
0	1903	1194	3220	4198	3218	0
0	705	1179	3220	4198	3233	0
0	845	1143	3220	4198	3226	0
0	1804	1144	3220	4198	3219	0
0	641	1116	3220	4198	3248	0
0	1379	1104	3220	4198	3201	0
0	822	1070	3220	4198	4350	1
0	1402	1069	3220	4198	3207	0
0	678	1038	3220	4198	3254	0
0	221	981	3220	4198	3226	0
0	1873	971	3220	4198	3224	0
0	960	957	3220	4198	3272	0
0	1586	879	3220	4198	3214	0
0	142	867	3220	4198	3263	0
0	1878	804	3220	4198	3198	0
0	1944	779	3220	4198	3251	0
0	1771	741	3220	4198	3204	0
0	1471	710	3220	4198	3254	0
0	1539	633	3220	4198	3266	0
0	1826	608	3220	4198	3249	0
0	2014	519	3220	4198	3263	0
0	1862	451	3220	4198	3265	0
0	330	2024	3220	4198	3199	0
0	666	1991	3220	4198	3172	0
0	473	1909	3220	4198	3214	0
0	516	1876	3220	4198	3208	0
0	603	1857	3220	4198	3213	0
0	355	1823	3220	4198	3192	0
0	1357	1791	3220	4198	3184	0
0	764	1784	3220	4198	3206	0
0	1095	1766	3220	4198	3218	0
0	1874	1760	3220	4198	3231	0
0	168	1753	3220	4198	3211	0
0	790	1752	3220	4198	3212	0
0	471	1730	3220	4198	3220	0
0	1887	1715	3220	4198	3210	0
0	532	1708	3220	4198	3185	0
0	570	1706	3220	4198	3195	0
0	87	1684	3220	4198	3238	0
0	1998	1680	3220	4198	3215	0
0	1076	1665	3220	4198	3184	0
0	1522	1666	3220	4198	3157	0
0	821	1598	3220	4198	3192	0
0	536	1592	3220	4198	3204	0
0	1035	1547	3220	4198	3188	0
0	459	1523	3220	4198	3158	0
0	1913	1503	3220	4198	3168	0
0	997	1483	3220	4198	3233	0
0	719	1479	3220	4198	3184	0
0	500	1465	3220	4198	3178	0
0	154	1446	3220	4198	3167	0
0	323	1429	3220	4198	3203	0
0	400	1400	3220	4198	3214	0
0	1315	1399	3220	4198	3201	0
0	509	1379	3220	4198	3192	0
0	143	1373	3220	4198	3185	0
0	586	1341	3220	4198	3209	0
0	1060	1326	3220	4198	3195	0
0	435	1293	3220	4198	3234	0
0	1090	1284	3220	4198	3225	0
0	1702	1282	3220	4198	3161	0
0	811	1256	3220	4198	3210	0
0	1858	1202	3220	4198	3184	0
0	561	1146	3220	4198	3225	0
0	886	1143	3220	4198	3236	0
0	1692	1133	3220	4198	3165	0
0	1917	1120	3220	4198	3171	0
0	1601	1048	3220	4198	3211	0
0	1199	1049	3220	4198	3244	0
0	879	1024	3220	4198	3246	0
0	774	984	3220	4198	3257	0
0	1038	875	3220	4198	3279	0
0	1978	857	3220	4198	3225	0
0	1831	746	3220	4198	3215	0
0	141	694	3220	4198	3270	0
0	1921	510	3220	4198	3220	0
0	1900	448	3220	4198	3229	0
0	1975	445	3220	4198	3262	0
0	1969	364	3220	4198	3289	0
0	552	2002	3220	4198	3162	0
0	1401	1943	3220	4198	3180	0
0	755	1897	3220	4198	3121	0
0	1194	1898	3220	4198	3231	0
0	464	1829	3220	4198	3210	0
0	981	1768	3220	4198	4130	1
0	664	1757	3220	4198	3198	0
0	1265	1734	3220	4198	3156	0
0	857	1721	3220	4198	3197	0
0	645	1676	3220	4198	3212	0
0	940	1667	3220	4198	3237	0
0	1134	1650	3220	4198	3176	0
0	1221	1536	3220	4198	3176	0
0	997	1528	3220	4198	4199	1
0	643	1486	3220	4198	3191	0
0	921	1439	3220	4198	3189	0
0	1055	1423	3220	4198	3195	0
0	505	1423	3220	4198	3194	0
0	434	1421	3220	4198	3193	0
0	1667	1412	3220	4198	3188	0
0	1709	1403	3220	4198	3173	0
0	471	1401	3220	4198	3189	0
0	1378	1366	3220	4198	3194	0
0	923	1333	3220	4198	3194	0
0	549	1318	3220	4198	3221	0
0	285	1314	3220	4198	3215	0
0	989	1286	3220	4198	3182	0
0	854	1260	3220	4198	3193	0
0	230	1260	3220	4198	3201	0
0	836	1224	3220	4198	3219	0
0	1349	1216	3220	4198	3217	0
0	776	1178	3220	4198	3216	0
0	494	1139	3220	4198	3209	0
0	1041	1137	3220	4198	3227	0
0	613	1089	3220	4198	3220	0
0	175	1025	3220	4198	3225	0
0	1934	1005	3220	4198	3178	0
0	1206	1001	3220	4198	4115	1
0	1405	982	3220	4198	3223	0
0	920	954	3220	4198	3273	0
0	1168	938	3220	4198	3257	0
0	1459	924	3220	4198	3213	0
0	1114	837	3220	4198	3280	0
0	1614	656	3220	4198	3236	0
0	1944	628	3220	4198	3201	0
0	1967	600	3220	4198	3221	0
0	1784	546	3220	4198	3257	0
0	1918	474	3220	4198	3227	0
0	1890	332	3220	4198	3289	0
0	1113	2010	3220	4198	3188	0
0	1615	1975	3220	4198	3203	0
0	1325	1959	3220	4198	3215	0
0	1041	1957	3220	4198	3239	0
0	1608	1932	3220	4198	3198	0
0	1111	1883	3220	4198	3240	0
0	547	1852	3220	4198	3209	0
0	1098	1842	3220	4198	3241	0
0	1346	1831	3220	4198	3181	0
0	989	1801	3220	4198	3262	0
0	650	1791	3220	4198	3215	0
0	1961	1762	3220	4198	3180	0
0	1062	1742	3220	4198	3206	0
0	459	1695	3220	4198	3146	0
0	1486	1695	3220	4198	3174	0
0	1296	1660	3220	4198	3166	0
0	1057	1632	3220	4198	3227	0
0	716	1620	3220	4198	3214	0
0	924	1610	3220	4198	3203	0
0	1074	1455	3220	4198	3173	0
0	468	1441	3220	4198	3194	0
0	705	1378	3220	4198	3198	0
0	337	1348	3220	4198	3207	0
0	1843	1311	3220	4198	3178	0
0	302	1277	3220	4198	3189	0
0	1281	1269	3220	4198	3208	0
0	1243	1249	3220	4198	3243	0
0	1423	1229	3220	4198	3200	0
0	950	1211	3220	4198	3219	0
0	899	1089	3220	4198	4133	1
0	748	1072	3220	4198	3244	0
0	354	1044	3220	4198	3224	0
0	548	1034	3220	4198	4377	1
0	1747	1029	3220	4198	3212	0
0	360	1006	3220	4198	3228	0
0	185	988	3220	4198	3220	0
0	1682	929	3220	4198	3179	0
0	1758	783	3220	4198	3212	0
0	1688	772	3220	4198	3213	0
0	160	761	3220	4198	3263	0
0	172	721	3220	4198	3299	0
0	1785	682	3220	4198	3230	0
0	163	641	3220	4198	3285	0
0	1580	636	3220	4198	3261	0
0	1929	594	3220	4198	3224	0
0	1655	534	3220	4198	3271	0
0	1839	486	3220	4198	3227	0
0	1917	297	3220	4198	3297	0
0	706	1999	3220	4198	3213	0
0	1060	1994	3220	4198	3263	0
0	1497	1954	3220	4198	3220	0
0	1195	1817	3220	4198	3157	0
0	1073	1805	3220	4198	3223	0
0	94	1721	3220	4198	3258	0
0	839	1683	3220	4198	3198	0
0	762	1679	3220	4198	3197	0
0	1258	1669	3220	4198	3179	0
0	1543	1433	3220	4198	3181	0
0	544	1409	3220	4198	3196	0
0	184	1375	3220	4198	3256	0
0	470	1355	3220	4198	3155	0
0	399	1276	3220	4198	3193	0
0	268	1243	3220	4198	3209	0
0	233	1219	3220	4198	3215	0
0	1305	1165	3220	4198	4189	1
0	998	1148	3220	4198	3215	0
0	1175	1083	3220	4198	3262	0
0	718	1027	3220	4198	3250	0
0	1677	967	3220	4198	3192	0
0	894	851	3220	4198	3272	0
0	137	826	3220	4198	3286	0
0	1695	727	3220	4198	3233	0
0	1672	700	3220	4198	3220	0
0	1685	656	3220	4198	3227	0
0	1876	535	3220	4198	3231	0
0	1808	514	3220	4198	3241	0
0	1938	410	3220	4198	3215	0
0	997	1956	3220	4198	3254	0
0	505	1839	3220	4198	4187	1
0	1594	1827	3220	4198	3107	0
0	1225	1752	3220	4198	3174	0
0	1211	1671	3220	4198	3210	0
0	784	1575	3220	4198	3208	0
0	430	1462	3220	4198	3191	0
0	1593	1445	3220	4198	3171	0
0	293	1401	3220	4198	3144	0
0	858	1391	3220	4198	3179	0
0	1033	1360	3220	4198	3186	0
0	508	1286	3220	4198	3192	0
0	1884	1237	3220	4198	3174	0
0	1277	1203	3220	4198	3223	0
0	1104	1164	3220	4198	3231	0
0	675	1147	3220	4198	3227	0
0	1302	1119	3220	4198	3234	0
0	530	1116	3220	4198	3208	0
0	1730	1073	3220	4198	3146	0
0	1306	1078	3220	4198	4133	1
0	1853	1009	3220	4198	3176	0
0	301	974	3220	4198	3211	0
0	743	949	3220	4198	3263	0
0	935	916	3220	4198	3264	0
0	962	885	3220	4198	3272	0
0	1447	808	3220	4198	3229	0
0	169	805	3220	4198	3261	0
0	1420	765	3220	4198	3244	0
0	1577	732	3220	4198	3230	0
0	1646	676	3220	4198	3248	0
0	1292	1937	3220	4198	3221	0
0	754	1638	3220	4198	3206	0
0	1318	1295	3220	4198	3195	0
0	485	1175	3220	4198	3203	0
0	108	1013	3220	4198	3265	0
0	727	990	3220	4198	3263	0
0	340	974	3220	4198	3229	0
0	1243	836	3220	4198	3260	0
0	1124	795	3220	4198	3302	0
0	202	782	3220	4198	3234	0
0	1465	764	3220	4198	3242	0
0	1703	692	3220	4198	3219	0
0	953	1963	3220	4198	3246	0
0	196	1958	3220	4198	3151	0
0	1114	1802	3220	4198	3259	0
0	1197	1714	3220	4198	3195	0
0	733	1703	3220	4198	3218	0
0	1000	1570	3220	4198	4193	1
0	822	1554	3220	4198	3216	0
0	1265	1536	3220	4198	3179	0
0	738	1443	3220	4198	3199	0
0	1192	1354	3220	4198	3128	0
0	880	1324	3220	4198	3195	0
0	948	1299	3220	4198	3194	0
0	692	1256	3220	4198	3193	0
0	455	1197	3220	4198	3199	0
0	1450	1196	3220	4198	3193	0
0	1367	1173	3220	4198	4088	1
0	464	1112	3220	4198	3221	0
0	685	1104	3220	4198	3199	0
0	499	1092	3220	4198	3226	0
0	1479	1034	3220	4198	3187	0
0	1169	1020	3220	4198	3235	0
0	209	1013	3220	4198	3189	0
0	1102	985	3220	4198	3243	0
0	1170	979	3220	4198	4292	1
0	972	919	3220	4198	3271	0
0	126	897	3220	4198	3231	0
0	908	889	3220	4198	3267	0
0	1142	867	3220	4198	3274	0
0	1284	819	3220	4198	3272	0
0	1935	341	3220	4198	3316	0
0	1017	1916	3220	4198	3249	0
0	1621	1781	3220	4198	3169	0
0	1777	1606	3220	4198	3207	0
0	1035	1505	3220	4198	3170	0
0	1756	1478	3220	4198	3167	0
0	1293	1437	3220	4198	3215	0
0	1166	1409	3220	4198	3146	0
0	855	1354	3220	4198	3192	0
0	1510	1348	3220	4198	4143	1
0	876	1288	3220	4198	3226	0
0	655	1263	3220	4198	3205	0
0	876	1225	3220	4198	3201	0
0	346	1219	3220	4198	3239	0
0	422	1218	3220	4198	3201	0
0	812	1193	3220	4198	3194	0
0	742	1158	3220	4198	3217	0
0	633	1158	3220	4198	3255	0
0	452	1154	3220	4198	3199	0
0	782	1091	3220	4198	3226	0
0	274	1087	3220	4198	3192	0
0	932	1088	3220	4198	3223	0
0	1979	1051	3220	4198	3194	0
0	757	1019	3220	4198	3240	0
0	1060	1006	3220	4198	3248	0
0	691	1000	3220	4198	3244	0
0	844	924	3220	4198	3275	0
0	1237	789	3220	4198	3273	0
0	1286	734	3220	4198	3281	0
0	1431	734	3220	4198	4148	1
0	1216	1980	3220	4198	3220	0
0	923	1485	3220	4198	3199	0
0	1280	1376	3220	4198	3180	0
0	708	1337	3220	4198	3205	0
0	978	1246	3220	4198	3160	0
0	1628	1216	3220	4198	3153	0
0	394	1201	3220	4198	3209	0
0	282	1017	3220	4198	3202	0
0	1328	954	3220	4198	3222	0
0	234	948	3220	4198	3224	0
0	1490	950	3220	4198	3216	0
0	1276	858	3220	4198	3250	0
0	1319	799	3220	4198	3262	0
0	268	773	3220	4198	3253	0
0	1243	737	3220	4198	3292	0
0	1955	717	3220	4198	4317	1
0	1603	602	3220	4198	4190	1
0	931	1708	3220	4198	3227	0
0	1150	1571	3220	4198	3147	0
0	1222	1423	3220	4198	3184	0
0	404	1357	3220	4198	3158	0
0	938	1257	3220	4198	3193	0
0	390	1240	3220	4198	3207	0
0	309	1088	3220	4198	3209	0
0	981	1040	3220	4198	3239	0
0	1897	1004	3220	4198	3172	0
0	391	985	3220	4198	3222	0
0	697	955	3220	4198	3262	0
0	83	940	3220	4198	3251	0
0	293	916	3220	4198	3212	0
0	800	910	3220	4198	3256	0
0	236	799	3220	4198	3237	0
0	1903	736	3220	4198	3084	0
0	1421	697	3220	4198	3276	0
0	1899	648	3220	4198	3264	0
0	1936	253	3220	4198	4094	1
0	750	2010	3220	4198	3225	0
0	702	1732	3220	4198	3238	0
0	1114	1512	3220	4198	3193	0
0	1048	1391	3220	4198	3152	0
0	928	1397	3220	4198	3222	0
0	1132	1289	3220	4198	3204	0
0	1117	1211	3220	4198	3230	0
0	1028	1176	3220	4198	3231	0
0	1494	1138	3220	4198	3202	0
0	569	1104	3220	4198	3209	0
0	390	1073	3220	4198	3201	0
0	1266	1060	3220	4198	3223	0
0	619	1052	3220	4198	3217	0
0	911	1054	3220	4198	3247	0
0	354	907	3220	4198	3254	0
0	1069	902	3220	4198	3229	0
0	1222	873	3220	4198	3249	0
0	963	800	3220	4198	3302	0
0	1399	737	3220	4198	3271	0
0	1209	1938	3220	4198	3207	0
0	1145	1331	3220	4198	3144	0
0	1379	1325	3220	4198	3057	0
0	1932	1308	3220	4198	3154	0
0	667	1299	3220	4198	3190	0
0	900	1192	3220	4198	3158	0
0	859	1181	3220	4198	3231	0
0	846	996	3220	4198	3249	0
0	610	940	3220	4198	3261	0
0	324	938	3220	4198	3211	0
0	1184	858	3220	4198	3245	0
0	1182	784	3220	4198	3283	0
0	1284	777	3220	4198	3263	0
0	1206	747	3220	4198	3301	0
0	1493	675	3220	4198	3251	0
0	204	649	3220	4198	3308	0
0	216	578	3220	4198	3284	0
0	1621	559	3220	4198	3251	0
0	665	1343	3220	4198	3243	0
0	424	1052	3220	4198	3198	0
0	781	1048	3220	4198	3239	0
0	461	949	3220	4198	3244	0
0	828	886	3220	4198	3261	0
0	1446	668	3220	4198	3308	0
0	1492	636	3220	4198	3298	0
0	1817	412	3220	4198	3271	0
0	799	1297	3220	4198	3188	0
0	541	1276	3220	4198	3191	0
0	1051	1095	3220	4198	3251	0
0	537	1077	3220	4198	3213	0
0	786	948	3220	4198	3253	0
0	1728	626	3220	4198	3239	0
0	224	465	3220	4198	3268	0
0	980	1726	3220	4198	3211	0
0	593	1020	3220	4198	3220	0
0	655	978	3220	4198	3233	0
0	716	918	3220	4198	3254	0
0	1297	919	3220	4198	3218	0
0	869	892	3220	4198	3255	0
0	1156	825	3220	4198	3255	0
0	842	815	3220	4198	3283	0
0	925	782	3220	4198	3314	0
0	203	709	3220	4198	4108	1
0	233	619	3220	4198	3284	0
0	190	612	3220	4198	4183	1
0	586	1220	3220	4198	3196	0
0	1233	1126	3220	4198	3197	0
0	1462	1115	3220	4198	3212	0
0	892	928	3220	4198	3250	0
0	965	849	3220	4198	3264	0
0	290	637	3220	4198	3267	0
0	1502	1989	3220	4198	3157	0
0	954	1423	3220	4198	3172	0
0	350	1267	3220	4198	3209	0
0	1133	1099	3220	4198	3226	0
0	579	1063	3220	4198	4131	1
0	866	959	3220	4198	4268	1
0	1385	912	3220	4198	3226	0
0	718	879	3220	4198	3272	0
0	673	882	3220	4198	3274	0
0	1358	869	3220	4198	3233	0
0	1002	860	3220	4198	3258	0
0	1412	659	3220	4198	3305	0
0	1382	1439	3220	4198	3187	0
0	1475	1171	3220	4198	3171	0
0	653	1075	3220	4198	3213	0
0	678	922	3220	4198	3258	0
0	891	809	3220	4198	3281	0
0	1145	765	3220	4198	3292	0
0	1449	1075	3220	4198	3244	0
0	1013	1069	3220	4198	3168	0
0	275	947	3220	4198	3214	0
0	1001	946	3220	4198	3249	0
0	395	913	3220	4198	3217	0
0	503	885	3220	4198	3250	0
0	1259	693	3220	4198	3314	0
0	1799	650	3220	4198	3058	0
0	687	1691	3220	4198	3187	0
0	436	912	3220	4198	3243	0
0	472	910	3220	4198	3239	0
0	735	836	3220	4198	3287	0
0	206	820	3220	4198	3228	0
0	1087	811	3220	4198	3226	0
0	1467	600	3220	4198	3308	0
0	1486	569	3220	4198	3313	0
0	311	403	3220	4198	3286	0
0	1177	1544	3220	4198	3136	0
0	1574	1264	3220	4198	3144	0
0	385	1150	3220	4198	3197	0
0	947	1061	3220	4198	3231	0
0	84	899	3220	4198	3242	0
0	1000	894	3220	4198	3267	0
0	1330	837	3220	4198	3265	0
0	1007	813	3220	4198	3289	0
0	1324	759	3220	4198	3256	0
0	1310	693	3220	4198	3293	0
0	1578	682	3220	4198	3228	0
0	1560	599	3220	4198	3262	0
0	250	441	3220	4198	3297	0
0	411	948	3220	4198	3204	0
0	1038	837	3220	4198	3284	0
0	1078	770	3220	4198	3297	0
0	1692	420	3220	4198	3314	0
0	1851	268	3220	4198	3315	0
0	757	806	3220	4198	3290	0
0	994	778	3220	4198	3310	0
0	300	714	3220	4198	3254	0
0	1583	528	3220	4198	3340	0
0	350	394	3220	4198	3299	0
0	321	369	3220	4198	3299	0
0	937	989	3220	4198	3210	0
0	822	779	3220	4198	3295	0
0	1136	731	3220	4198	3307	0
0	1510	704	3220	4198	3067	0
0	615	983	3220	4198	3228	0
0	1586	766	3220	4198	3092	0
0	1515	601	3220	4198	3284	0
0	179	567	3220	4198	3246	0
0	285	560	3220	4198	3244	0
0	1613	523	3220	4198	3104	0
0	279	385	3220	4198	3274	0
0	210	911	3220	4198	3259	0
0	646	905	3220	4198	3243	0
0	1100	879	3220	4198	3269	0
0	1799	585	3220	4198	3256	0
0	1665	458	3220	4198	3296	0
0	497	929	3220	4198	3323	0
0	933	865	3220	4198	3271	0
0	853	853	3220	4198	3279	0
0	300	750	3220	4198	3224	0
0	1096	730	3220	4198	3287	0
0	331	693	3220	4198	3249	0
0	1739	549	3220	4198	3277	0
0	433	975	3220	4198	3178	0
0	790	875	3220	4198	3272	0
0	402	822	3220	4198	3255	0
0	800	811	3220	4198	3288	0
0	893	761	3220	4198	3313	0
0	332	729	3220	4198	3249	0
0	921	732	3220	4198	4241	1
0	931	1191	3220	4198	3052	0
0	461	993	3220	4198	3183	0
0	382	877	3220	4198	3240	0
0	1073	846	3220	4198	3279	0
0	1114	685	3220	4198	4093	1
0	160	961	3220	4198	3226	0
0	210	855	3220	4198	3241	0
0	364	839	3220	4198	3252	0
0	1518	519	3220	4198	4087	1
0	367	946	3220	4198	3237	0
0	443	806	3220	4198	3288	0
0	1050	802	3220	4198	3286	0
0	1389	698	3220	4198	3243	0
0	1159	696	3220	4198	3329	0
0	1580	566	3220	4198	3276	0
0	823	960	3220	4198	3247	0
0	423	385	3220	4198	3291	0
0	1169	742	3220	4198	3289	0
1	1763	1855	3068	4335	3100	0
1	1869	1617	3068	4335	3091	0
1	1825	1975	3068	4335	3120	0
1	1785	1895	3068	4335	3091	0
1	192	1838	3068	4335	3065	0
1	1842	1779	3068	4335	3094	0
1	268	1752	3068	4335	3054	0
1	211	1596	3068	4335	3060	0
1	294	1595	3068	4335	3033	0
1	294	1551	3068	4335	3036	0
1	1894	1537	3068	4335	3107	0
1	257	1530	3068	4335	3051	0
1	260	1455	3068	4335	3051	0
1	2008	1360	3068	4335	4373	1
1	1911	1907	3068	4335	3131	0
1	182	1763	3068	4335	3067	0
1	1931	1748	3068	4335	3111	0
1	1863	1578	3068	4335	3069	0
1	2011	1556	3068	4335	3121	0
1	1948	1516	3068	4335	3117	0
1	268	1494	3068	4335	3027	0
1	183	1489	3068	4335	3091	0
1	2008	1482	3068	4335	3096	0
1	113	1444	3068	4335	3075	0
1	1969	1394	3068	4335	3107	0
1	177	1386	3068	4335	3053	0
1	265	1373	3068	4335	3054	0
1	197	1344	3068	4335	3062	0
1	142	1175	3068	4335	3090	0
1	124	639	3068	4335	3076	0
1	1895	2009	3068	4335	3130	0
1	1849	1938	3068	4335	3128	0
1	312	1847	3068	4335	3038	0
1	1775	1737	3068	4335	3065	0
1	1866	1697	3068	4335	3093	0
1	142	1568	3068	4335	3077	0
1	106	1530	3068	4335	3086	0
1	146	1418	3068	4335	3058	0
1	154	1348	3068	4335	3059	0
1	152	888	3068	4335	3098	0
1	41	787	3068	4335	3108	0
1	1937	2001	3068	4335	3169	0
1	1712	1997	3068	4335	3105	0
1	234	1980	3068	4335	3056	0
1	273	1960	3068	4335	3066	0
1	308	1890	3068	4335	3036	0
1	131	1790	3068	4335	3055	0
1	71	1728	3068	4335	3081	0
1	171	1718	3068	4335	3051	0
1	250	1710	3068	4335	3029	0
1	183	1644	3068	4335	3050	0
1	45	1385	3068	4335	3088	0
1	95	1314	3068	4335	3077	0
1	295	1314	3068	4335	4333	1
1	57	1311	3068	4335	3102	0
1	258	1310	3068	4335	3044	0
1	44	1276	3068	4335	3091	0
1	118	1254	3068	4335	3076	0
1	267	1187	3068	4335	3053	0
1	270	1140	3068	4335	3055	0
1	82	1107	3068	4335	3113	0
1	88	962	3068	4335	4353	1
1	128	921	3068	4335	3129	0
1	161	805	3068	4335	3074	0
1	101	2011	3068	4335	3067	0
1	289	2003	3068	4335	3064	0
1	2024	1958	3068	4335	3124	0
1	135	1936	3068	4335	3062	0
1	26	1902	3068	4335	3073	0
1	137	1862	3068	4335	3075	0
1	2003	1834	3068	4335	3135	0
1	58	1770	3068	4335	3071	0
1	1888	1755	3068	4335	3110	0
1	1908	1712	3068	4335	3094	0
1	202	1685	3068	4335	3047	0
1	62	1639	3068	4335	3075	0
1	1827	1628	3068	4335	3064	0
1	29	1606	3068	4335	3090	0
1	39	1518	3068	4335	4402	1
1	220	1463	3068	4335	3042	0
1	113	1346	3068	4335	3051	0
1	130	1294	3068	4335	3063	0
1	276	1234	3068	4335	3020	0
1	30	1164	3068	4335	3107	0
1	81	855	3068	4335	3101	0
1	247	2021	3068	4335	3054	0
1	33	1981	3068	4335	3052	0
1	1909	1972	3068	4335	3091	0
1	234	1938	3068	4335	3083	0
1	1719	1931	3068	4335	3078	0
1	1952	1918	3068	4335	3145	0
1	111	1834	3068	4335	3055	0
1	90	1798	3068	4335	3053	0
1	1878	1796	3068	4335	4271	1
1	104	1761	3068	4335	3074	0
1	1850	1736	3068	4335	4211	1
1	290	1718	3068	4335	3023	0
1	287	1636	3068	4335	3029	0
1	1987	1610	3068	4335	3074	0
1	126	1603	3068	4335	3048	0
1	151	1525	3068	4335	3068	0
1	314	1421	3068	4335	3084	0
1	86	1387	3068	4335	3075	0
1	229	1159	3068	4335	3060	0
1	205	1119	3068	4335	3223	0
1	157	1068	3068	4335	3079	0
1	194	881	3068	4335	3093	0
1	118	868	3068	4335	3083	0
1	188	837	3068	4335	3082	0
1	172	528	3068	4335	3110	0
1	324	2025	3068	4335	3029	0
1	1858	2015	3068	4335	3109	0
1	155	2011	3068	4335	3043	0
1	1669	2000	3068	4335	3115	0
1	1806	1935	3068	4335	3130	0
1	328	1792	3068	4335	3025	0
1	310	1752	3068	4335	3017	0
1	237	1671	3068	4335	3044	0
1	141	1640	3068	4335	3055	0
1	90	1610	3068	4335	3068	0
1	69	1545	3068	4335	3068	0
1	76	1501	3068	4335	3073	0
1	1967	1468	3068	4335	3058	0
1	238	1342	3068	4335	3042	0
1	46	1235	3068	4335	3103	0
1	294	1074	3068	4335	3079	0
1	50	980	3068	4335	3164	0
1	150	846	3068	4335	3093	0
1	157	564	3068	4335	3083	0
1	1824	2013	3068	4335	3102	0
1	2016	1999	3068	4335	3116	0
1	1754	1997	3068	4335	3076	0
1	1895	1942	3068	4335	3105	0
1	94	1939	3068	4335	3040	0
1	1830	1897	3068	4335	4260	1
1	1744	1894	3068	4335	3060	0
1	74	1833	3068	4335	3059	0
1	1919	1787	3068	4335	3082	0
1	1798	1780	3068	4335	3099	0
1	1844	1664	3068	4335	3043	0
1	220	1639	3068	4335	3041	0
1	1900	1584	3068	4335	3072	0
1	224	1507	3068	4335	3010	0
1	81	1465	3068	4335	3065	0
1	1942	1435	3068	4335	4355	1
1	284	1039	3068	4335	3062	0
1	176	957	3068	4335	3100	0
1	177	920	3068	4335	3061	0
1	98	896	3068	4335	3084	0
1	41	712	3068	4335	3147	0
1	189	672	3068	4335	3054	0
1	64	599	3068	4335	3094	0
1	120	569	3068	4335	3092	0
1	36	563	3068	4335	3083	0
1	25	320	3068	4335	3064	0
1	127	1979	3068	4335	3052	0
1	1686	1961	3068	4335	3076	0
1	342	1955	3068	4335	3062	0
1	312	1936	3068	4335	3050	0
1	1762	1931	3068	4335	3066	0
1	1877	1832	3068	4335	3032	0
1	147	1825	3068	4335	3037	0
1	172	1799	3068	4335	3016	0
1	1959	1799	3068	4335	3084	0
1	1757	1775	3068	4335	3068	0
1	1973	1759	3068	4335	3116	0
1	225	1758	3068	4335	3016	0
1	211	1723	3068	4335	3035	0
1	126	1714	3068	4335	3060	0
1	2024	1595	3068	4335	3094	0
1	1930	1560	3068	4335	3076	0
1	194	1528	3068	4335	3036	0
1	36	1425	3068	4335	3072	0
1	19	1310	3068	4335	3089	0
1	158	1251	3068	4335	3062	0
1	99	1178	3068	4335	3078	0
1	44	1092	3068	4335	3072	0
1	23	753	3068	4335	3102	0
1	84	640	3068	4335	3095	0
1	61	2016	3068	4335	3058	0
1	313	1974	3068	4335	3189	0
1	1780	1970	3068	4335	3088	0
1	12	1940	3068	4335	3052	0
1	2013	1875	3068	4335	3096	0
1	1935	1872	3068	4335	3088	0
1	1891	1868	3068	4335	4476	1
1	16	1842	3068	4335	3054	0
1	1960	1841	3068	4335	3094	0
1	1917	1831	3068	4335	3098	0
1	41	1808	3068	4335	3069	0
1	290	1788	3068	4335	3021	0
1	1811	1739	3068	4335	3068	0
1	126	1678	3068	4335	3021	0
1	1885	1658	3068	4335	3064	0
1	1952	1639	3068	4335	3090	0
1	1946	1596	3068	4335	3058	0
1	63	1583	3068	4335	3074	0
1	182	1564	3068	4335	3056	0
1	305	1506	3068	4335	3033	0
1	232	1422	3068	4335	3024	0
1	274	1414	3068	4335	3020	0
1	86	1237	3068	4335	3071	0
1	163	1212	3068	4335	3064	0
1	58	1196	3068	4335	3083	0
1	122	1088	3068	4335	3107	0
1	122	794	3068	4335	3093	0
1	148	670	3068	4335	3065	0
1	196	1997	3068	4335	3124	0
1	1867	1977	3068	4335	3111	0
1	167	1971	3068	4335	3028	0
1	1738	1965	3068	4335	3053	0
1	51	1940	3068	4335	3031	0
1	70	1900	3068	4335	3046	0
1	241	1840	3068	4335	3028	0
1	1831	1819	3068	4335	3072	0
1	209	1796	3068	4335	3034	0
1	1999	1791	3068	4335	3079	0
1	250	1792	3068	4335	3008	0
1	330	1719	3068	4335	3030	0
1	1824	1701	3068	4335	3038	0
1	93	1691	3068	4335	3059	0
1	1964	1676	3068	4335	3074	0
1	1925	1676	3068	4335	3060	0
1	1993	1650	3068	4335	4459	1
1	253	1614	3068	4335	3035	0
1	1995	1520	3068	4335	3150	0
1	115	1487	3068	4335	3044	0
1	150	1462	3068	4335	3068	0
1	127	1382	3068	4335	3068	0
1	223	1381	3068	4335	3039	0
1	299	1350	3068	4335	3091	0
1	192	1236	3068	4335	3020	0
1	181	1156	3068	4335	3047	0
1	312	1013	3068	4335	3074	0
1	159	1002	3068	4335	3083	0
1	17	821	3068	4335	3138	0
1	83	718	3068	4335	3093	0
1	164	701	3068	4335	3074	0
1	1944	1958	3068	4335	3085	0
1	110	1901	3068	4335	3056	0
1	91	1868	3068	4335	3050	0
1	280	1823	3068	4335	3012	0
1	1997	1691	3068	4335	3101	0
1	316	1657	3068	4335	3012	0
1	98	1653	3068	4335	3036	0
1	26	1563	3068	4335	3083	0
1	303	1465	3068	4335	3059	0
1	172	1308	3068	4335	3038	0
1	218	1306	3068	4335	3032	0
1	121	1214	3068	4335	3078	0
1	119	1138	3068	4335	3068	0
1	103	602	3068	4335	3065	0
1	17	524	3068	4335	3070	0
1	1973	1877	3068	4335	3098	0
1	1912	1624	3068	4335	3110	0
1	168	1604	3068	4335	3027	0
1	39	1345	3068	4335	3068	0
1	232	1233	3068	4335	3048	0
1	67	1147	3068	4335	3059	0
1	31	861	3068	4335	3100	0
1	114	828	3068	4335	3057	0
1	203	800	3068	4335	3074	0
1	83	795	3068	4335	3068	0
1	1744	1816	3068	4335	3084	0
1	143	1747	3068	4335	2970	0
1	1970	1561	3068	4335	3044	0
1	323	1383	3068	4335	3081	0
1	76	1350	3068	4335	3057	0
1	2018	1310	3068	4335	3080	0
1	249	1106	3068	4335	3055	0
1	31	947	3068	4335	3111	0
1	60	926	3068	4335	3099	0
1	164	634	3068	4335	3045	0
1	143	601	3068	4335	3071	0
1	22	405	3068	4335	3039	0
1	60	392	3068	4335	3115	0
1	1991	1910	3068	4335	3101	0
1	277	1864	3068	4335	2931	0
1	1786	1819	3068	4335	4403	1
1	326	1619	3068	4335	3014	0
1	258	1572	3068	4335	2953	0
1	328	1537	3068	4335	3009	0
1	1918	1472	3068	4335	3060	0
1	75	1427	3068	4335	3050	0
1	130	1036	3068	4335	3071	0
1	145	763	3068	4335	3058	0
1	41	639	3068	4335	4297	1
1	183	593	3068	4335	3032	0
1	136	502	3068	4335	3051	0
1	91	417	3068	4335	3087	0
1	342	1915	3068	4335	3199	0
1	272	1914	3068	4335	3023	0
1	1868	1903	3068	4335	2991	0
1	240	1885	3068	4335	3091	0
1	1720	1851	3068	4335	3057	0
1	28	1724	3068	4335	4210	1
1	310	1691	3068	4335	3015	0
1	277	1676	3068	4335	3013	0
1	1992	1430	3068	4335	3053	0
1	244	1274	3068	4335	3131	0
1	188	1271	3068	4335	3076	0
1	82	1062	3068	4335	3055	0
1	279	1002	3068	4335	3056	0
1	102	754	3068	4335	3092	0
1	199	711	3068	4335	3063	0
1	81	562	3068	4335	3074	0
1	28	447	3068	4335	3072	0
1	1788	2007	3068	4335	3178	0
1	79	1976	3068	4335	2993	0
1	48	1865	3068	4335	3040	0
1	1849	1859	3068	4335	3058	0
1	160	1680	3068	4335	2948	0
1	103	1573	3068	4335	3061	0
1	43	1465	3068	4335	3057	0
1	84	1275	3068	4335	3044	0
1	18	1018	3068	4335	3088	0
1	61	750	3068	4335	4298	1
1	97	496	3068	4335	3048	0
1	119	463	3068	4335	3068	0
1	1976	1987	3068	4335	3118	0
1	1702	1888	3068	4335	3051	0
1	2008	1733	3068	4335	3085	0
1	1805	1664	3068	4335	3057	0
1	327	1576	3068	4335	2989	0
1	206	1198	3068	4335	3050	0
1	33	1055	3068	4335	3101	0
1	284	782	3068	4335	3093	0
1	206	755	3068	4335	3068	0
1	175	742	3068	4335	3055	0
1	74	457	3068	4335	3070	0
1	1985	1946	3068	4335	3104	0
1	180	1934	3068	4335	3075	0
1	340	1827	3068	4335	3029	0
1	158	1116	3068	4335	3059	0
1	61	1022	3068	4335	3134	0
1	101	1002	3068	4335	3124	0
1	20	603	3068	4335	3062	0
1	68	523	3068	4335	3073	0
1	46	488	3068	4335	3078	0
1	52	1684	3068	4335	3054	0
1	217	1077	3068	4335	3010	0
1	221	997	3068	4335	3045	0
1	26	367	3068	4335	3085	0
1	340	1872	3068	4335	3039	0
1	1806	1857	3068	4335	3099	0
1	2023	1667	3068	4335	3080	0
1	221	1552	3068	4335	3020	0
1	309	967	3068	4335	3042	0
1	111	677	3068	4335	4326	1
1	187	1436	3068	4335	3021	0
1	270	963	3068	4335	3052	0
1	134	423	3068	4335	3093	0
1	1961	1714	3068	4335	3156	0
1	285	1274	3068	4335	3039	0
1	1786	1698	3068	4335	2995	0
1	157	459	3068	4335	3056	0
1	294	1161	3068	4335	3095	0
1	1680	1920	3068	4335	3070	0
1	181	773	3068	4335	2962	0
1	124	722	3068	4335	2998	0
1	221	592	3068	4335	3051	0
1	298	1208	3068	4335	3075	0
1	246	811	3068	4335	2994	0
1	238	728	3068	4335	3114	0
1	245	770	3068	4335	3002	0
1	298	931	3068	4335	3095	0
1	222	846	3068	4335	3039	0
1	239	629	3068	4335	2989	0
1	234	886	3068	4335	3038	0
1	295	824	3068	4335	3159	0
1	306	883	3068	4335	2998	0
1	272	852	3068	4335	3085	0
2	64	1560	3053	4069	3083	0
2	174	1474	3053	4069	3078	0
2	269	1073	3053	4069	3082	0
2	315	1037	3053	4069	3177	0
2	444	945	3053	4069	3056	0
2	532	920	3053	4069	3039	0
2	155	1816	3053	4069	3088	0
2	126	1782	3053	4069	3074	0
2	87	1772	3053	4069	3068	0
2	113	1668	3053	4069	3085	0
2	61	1364	3053	4069	4180	1
2	151	1349	3053	4069	3080	0
2	267	1326	3053	4069	3952	1
2	407	1142	3053	4069	3061	0
2	569	1044	3053	4069	3050	0
2	651	764	3053	4069	3054	0
2	720	667	3053	4069	3076	0
2	1796	374	3053	4069	3074	0
2	1758	325	3053	4069	3077	0
2	1411	315	3053	4069	3094	0
2	1868	304	3053	4069	3113	0
2	1784	288	3053	4069	3086	0
2	1936	247	3053	4069	3139	0
2	2003	197	3053	4069	4020	1
2	167	1936	3053	4069	3080	0
2	469	1924	3053	4069	3045	0
2	207	1919	3053	4069	3084	0
2	98	1852	3053	4069	3068	0
2	198	1807	3053	4069	4099	1
2	1740	1695	3053	4069	3105	0
2	282	1608	3053	4069	3065	0
2	138	1593	3053	4069	3100	0
2	255	1569	3053	4069	3078	0
2	453	1532	3053	4069	3030	0
2	131	1459	3053	4069	3075	0
2	331	1449	3053	4069	3053	0
2	21	1397	3053	4069	3115	0
2	473	1392	3053	4069	3056	0
2	177	1385	3053	4069	3061	0
2	307	1335	3053	4069	3072	0
2	191	1283	3053	4069	3053	0
2	514	1281	3053	4069	3052	0
2	400	1281	3053	4069	3051	0
2	345	1275	3053	4069	3057	0
2	489	1245	3053	4069	3046	0
2	369	1239	3053	4069	3065	0
2	329	1222	3053	4069	3059	0
2	547	1188	3053	4069	3044	0
2	476	1059	3053	4069	3000	0
2	739	951	3053	4069	3074	0
2	787	836	3053	4069	4056	1
2	683	794	3053	4069	3057	0
2	615	743	3053	4069	3070	0
2	732	735	3053	4069	3060	0
2	810	656	3053	4069	3067	0
2	1604	592	3053	4069	3068	0
2	1079	526	3053	4069	3064	0
2	1937	510	3053	4069	4135	1
2	1306	464	3053	4069	3063	0
2	1483	460	3053	4069	3068	0
2	1266	439	3053	4069	3072	0
2	1321	394	3053	4069	4233	1
2	1753	367	3053	4069	3086	0
2	1568	365	3053	4069	3072	0
2	1285	352	3053	4069	3113	0
2	1367	316	3053	4069	3124	0
2	1639	237	3053	4069	3109	0
2	1802	239	3053	4069	3099	0
2	1685	222	3053	4069	4125	1
2	334	2000	3053	4069	3069	0
2	673	1934	3053	4069	3063	0
[truncated: 158,877 more rows]
